# Supplementary material for: Uptake of Polyelectrolyte Functionalized Upconversion Nanoparticles by Tau-Aggregated Neuron Cells
Source: Pharmaceutics. 2021 Jan 14;13(1):102. doi: 10.3390/pharmaceutics13010102 (PMC7829809; doi:10.3390/pharmaceutics13010102)
Supplement: Supplementary file 1 [file pharmaceutics-13-00102-s001.zip]

Archive with 10 entries (10 files):
- pharmaceutics-1076569-suppl/pharmaceutics-1076569-Supplimentary Materials.doc
- pharmaceutics-1076569-suppl/Video S1-3D colocalization images of control group (20min).mp4
- pharmaceutics-1076569-suppl/Video S2-3D colocalization images of forskolin treated group (20min).mp4
- pharmaceutics-1076569-suppl/Video S3-3D colocalization images of okadaic acid treated group (20min).mp4
- pharmaceutics-1076569-suppl/Video S4-3D colocalization images of control group (2h).mp4
- pharmaceutics-1076569-suppl/Video S5-3D colocalization images of forskolin treated group (2h).mp4
- pharmaceutics-1076569-suppl/Video S6-3D colocalization images of okadaic acid treated group (2h).mp4
- pharmaceutics-1076569-suppl/Video S7-3D colocalization images of control group (24h).mp4
- pharmaceutics-1076569-suppl/Video S8-3D colocalization images of forskolin treated group (24h).mp4
- pharmaceutics-1076569-suppl/Video S9-3D colocalization images of okadaic acid treated group (24h).mp4
